# Supplementary material for: A new Caribbean species of Hylaeanura Arlé, 1966 (Collembola, Neanuridae, Pseudachorutinae)
Source: Zookeys. 2020 Aug 19;961:31–9. doi: 10.3897/zookeys.961.47227 (PMC7449984; doi:10.3897/zookeys.961.47227)
Supplement: XML Treatment for Hylaeanura [file zookeys.961.47227-treatment1.xml]

<!DOCTYPE tp:taxon-treatment
  PUBLIC "-//TaxonX//DTD Taxonomic Treatment Publishing DTD v0 20100105//EN" "tax-treatment-NSO.dtd">
<tp:taxon-treatment xmlns:tp="http://www.plazi.org/taxpub"><tp:treatment-meta><kwd-group><label>Taxon classification</label><kwd><named-content xmlns:xlink="http://www.w3.org/1999/xlink" content-type="kingdom">Animalia</named-content></kwd><kwd><named-content xmlns:xlink="http://www.w3.org/1999/xlink" content-type="order">Collembola</named-content></kwd><kwd><named-content xmlns:xlink="http://www.w3.org/1999/xlink" content-type="family">Neanuridae</named-content></kwd></kwd-group><mixed-citation publication-type="journal"><person-group><name><surname>Ospina-Sánchez</surname><given-names>Claudia M.</given-names></name><name><surname>Palacios-Vargas</surname><given-names>José G.</given-names></name><name><surname>González</surname><given-names>Grizelle</given-names></name></person-group><article-title>A new Caribbean species of <italic><tp:taxon-name><tp:taxon-name-part taxon-name-part-type="genus" reg="Hylaeanura">Hylaeanura</tp:taxon-name-part></tp:taxon-name></italic> Arlé, 1966 (<tp:taxon-name><tp:taxon-name-part taxon-name-part-type="order">Collembola</tp:taxon-name-part></tp:taxon-name>, <tp:taxon-name><tp:taxon-name-part taxon-name-part-type="family">Neanuridae</tp:taxon-name-part></tp:taxon-name>, <tp:taxon-name><tp:taxon-name-part taxon-name-part-type="subfamily">Pseudachorutinae</tp:taxon-name-part></tp:taxon-name>)</article-title><source>Zookeys</source><day>19</day><month>8</month><year>2020</year><volume>961</volume><fpage>31</fpage><lpage>39</lpage><pub-id pub-id-type="doi">10.3897/zookeys.961.47227</pub-id></mixed-citation></tp:treatment-meta><tp:nomenclature><tp:taxon-name><object-id xmlns:xlink="http://www.w3.org/1999/xlink" content-type="arpha" xlink:type="simple">D4657C2D-8A0E-5A1F-A74E-C4209996E2AA</object-id>
              <tp:taxon-name-part taxon-name-part-type="genus" reg="Hylaeanura">Hylaeanura</tp:taxon-name-part>
            </tp:taxon-name><tp:taxon-authority>Arlé, 1966</tp:taxon-authority></tp:nomenclature><tp:treatment-sec sec-type="diagnosis" id="SECID0EFMAC"><title>Diagnosis</title><p>(modified from <xref ref-type="bibr" rid="B21">Zeppelini and Palacios-Vargas 2013</xref>). Habitus of <italic><tp:taxon-name><tp:taxon-name-part taxon-name-part-type="genus" reg="Paranurella">Paranurella</tp:taxon-name-part></tp:taxon-name></italic> or <italic><tp:taxon-name><tp:taxon-name-part taxon-name-part-type="genus" reg="Kenyura">Kenyura</tp:taxon-name-part></tp:taxon-name></italic>, i.e., reduced appendices and without pigment; less than 1.0 mm in size; without eyes or at most 2 eyes per side; antennae shorter than half the cephalic diagonal, <abbrev xmlns:xlink="http://www.w3.org/1999/xlink" xlink:title="antennal segment" id="ABBRID0E4MAC" xlink:type="simple">Ant</abbrev>. IV with 7 sensilla, S8 hypertrophied; mandible with one to three teeth, maxilla styliform; legs very short, ungues without teeth and unguiculus, tenent hairs not developed. Ventral tube with 3+3 setae; tenaculum 2+2 to 3+3, furcula very reduced, each dens with 3 setae, mucro minute or lacking. Body chaetotaxy reduced and with very small setae.</p></tp:treatment-sec><ref-list><ref id="B21"><mixed-citation xmlns:xlink="http://www.w3.org/1999/xlink" xlink:type="simple"><person-group><name name-style="western"><surname>Zeppelini</surname><given-names>D</given-names></name><name name-style="western"><surname>Palacios-Vargas</surname><given-names>JG</given-names></name></person-group> (<year>2013</year>) <article-title>A new Brazilian species of <italic><tp:taxon-name><tp:taxon-name-part taxon-name-part-type="genus">Hylaeanura</tp:taxon-name-part></tp:taxon-name></italic> (<tp:taxon-name><tp:taxon-name-part taxon-name-part-type="order">Collembola</tp:taxon-name-part></tp:taxon-name>: <tp:taxon-name><tp:taxon-name-part taxon-name-part-type="family">Neanuridae</tp:taxon-name-part></tp:taxon-name>).</article-title><source>Florida Entomologist</source><volume>96</volume>: <fpage>1401</fpage>–<lpage>1405</lpage>. <ext-link xlink:type="simple" ext-link-type="doi" xlink:href="10.1653/024.096.0419">https://doi.org/10.1653/024.096.0419</ext-link></mixed-citation></ref></ref-list></tp:taxon-treatment>
