# Supplementary material for: A new Caribbean species of Hylaeanura Arlé, 1966 (Collembola, Neanuridae, Pseudachorutinae)
Source: Zookeys. 2020 Aug 19;961:31–9. doi: 10.3897/zookeys.961.47227 (PMC7449984; doi:10.3897/zookeys.961.47227)
Supplement: XML Treatment for Hylaeanura emiliae [file zookeys.961.47227-treatment2.xml]

<!DOCTYPE tp:taxon-treatment
  PUBLIC "-//TaxonX//DTD Taxonomic Treatment Publishing DTD v0 20100105//EN" "tax-treatment-NSO.dtd">
<tp:taxon-treatment xmlns:tp="http://www.plazi.org/taxpub"><tp:treatment-meta><kwd-group><label>Taxon classification</label><kwd><named-content xmlns:xlink="http://www.w3.org/1999/xlink" content-type="kingdom">Animalia</named-content></kwd><kwd><named-content xmlns:xlink="http://www.w3.org/1999/xlink" content-type="order">Collembola</named-content></kwd><kwd><named-content xmlns:xlink="http://www.w3.org/1999/xlink" content-type="family">Neanuridae</named-content></kwd></kwd-group><mixed-citation publication-type="journal"><person-group><name><surname>Ospina-Sánchez</surname><given-names>Claudia M.</given-names></name><name><surname>Palacios-Vargas</surname><given-names>José G.</given-names></name><name><surname>González</surname><given-names>Grizelle</given-names></name></person-group><article-title>A new Caribbean species of <italic><tp:taxon-name><tp:taxon-name-part taxon-name-part-type="genus" reg="Hylaeanura">Hylaeanura</tp:taxon-name-part></tp:taxon-name></italic> Arlé, 1966 (<tp:taxon-name><tp:taxon-name-part taxon-name-part-type="order">Collembola</tp:taxon-name-part></tp:taxon-name>, <tp:taxon-name><tp:taxon-name-part taxon-name-part-type="family">Neanuridae</tp:taxon-name-part></tp:taxon-name>, <tp:taxon-name><tp:taxon-name-part taxon-name-part-type="subfamily">Pseudachorutinae</tp:taxon-name-part></tp:taxon-name>)</article-title><source>Zookeys</source><day>19</day><month>8</month><year>2020</year><volume>961</volume><fpage>31</fpage><lpage>39</lpage><pub-id pub-id-type="doi">10.3897/zookeys.961.47227</pub-id></mixed-citation></tp:treatment-meta><tp:nomenclature><tp:taxon-name><object-id xmlns:xlink="http://www.w3.org/1999/xlink" content-type="arpha" xlink:type="simple">7E2F25BC-F0ED-500F-8259-A42C3BB45E43</object-id>
              <tp:taxon-name-part taxon-name-part-type="genus" reg="Hylaeanura">Hylaeanura</tp:taxon-name-part>
              <tp:taxon-name-part taxon-name-part-type="species" reg="emiliae">emiliae</tp:taxon-name-part>
              <object-id xmlns:xlink="http://www.w3.org/1999/xlink" content-type="zoobank" xlink:type="simple">http://zoobank.org/7361B653-81A6-4781-9F58-9CF8AAA05CCE</object-id>
            </tp:taxon-name><tp:taxon-status xmlns:xlink="http://www.w3.org/1999/xlink" xlink:type="simple">sp. nov.</tp:taxon-status><xref ref-type="fig" rid="F1">Figures 1–3</xref><xref ref-type="fig" rid="F2">, 4–9</xref><xref ref-type="table" rid="T1">, Table 1</xref></tp:nomenclature><tp:treatment-sec sec-type="type material" id="SECID0EVOAC"><title>Type material.</title><p><bold><italic>Holotype.</italic></bold> Female on slide. <bold><italic>Paratypes</italic></bold>: 1 female and 1 juvenile on slide. All the type material kept at corresponding author’s institution.</p></tp:treatment-sec><tp:treatment-sec sec-type="type locality" id="SECID0EDPAC"><title>Type locality.</title><p>Puerto Rico, Luquillo, Luquillo Mountains, Toro Trail 1, <named-content xmlns:xlink="http://www.w3.org/1999/xlink" content-type="dwc:verbatimCoordinates" xlink:type="simple"><named-content content-type="geo-json" specific-use="{&#34;type&#34;:&#34;Point&#34;,&#34;coordinates&#34;:[-65.848056,18.277778]}" id="NCID0EMPAC" xlink:type="simple">18°16'40"N, 65°50'53"W</named-content></named-content>; 815 m <abbrev xmlns:xlink="http://www.w3.org/1999/xlink" xlink:title="above sea level" id="ABBRID0ERPAC" xlink:type="simple">a.s.l</abbrev>.; ex soil, <italic><tp:taxon-name><tp:taxon-name-part taxon-name-part-type="genus" reg="Cyrilla">Cyrilla</tp:taxon-name-part> <tp:taxon-name-part taxon-name-part-type="species" reg="racemiflora">racemiflora</tp:taxon-name-part></tp:taxon-name></italic> forest type, 18 November 2014. All specimens were extracted using Berlese-Tullgren funnels from samples collected in leaf litter and soil at the Luquillo Mountains. C. M. Ospina and M. Rivera leg.</p></tp:treatment-sec><tp:treatment-sec sec-type="material" id="SECID0EBAAE"><title>Other material.</title><p>Female on slide, Puerto Rico, Luquillo, Luquillo Mountains, Toro Trail 2, <named-content xmlns:xlink="http://www.w3.org/1999/xlink" content-type="dwc:verbatimCoordinates" xlink:type="simple"><named-content content-type="geo-json" specific-use="{&#34;type&#34;:&#34;Point&#34;,&#34;coordinates&#34;:[-65.850278,18.277861]}" id="NCID0EKAAE" xlink:type="simple">18°16'40.3"N, 65°51'01"W</named-content></named-content>, <italic><tp:taxon-name><tp:taxon-name-part taxon-name-part-type="genus" reg="Cyrilla">Cyrilla</tp:taxon-name-part> <tp:taxon-name-part taxon-name-part-type="species" reg="racemiflora">racemiflora</tp:taxon-name-part></tp:taxon-name></italic> forest type, leaf litter, 795 m <abbrev xmlns:xlink="http://www.w3.org/1999/xlink" xlink:title="above sea level" id="ABBRID0E1AAE" xlink:type="simple">a.s.l</abbrev>., 18 November 2014, C.M.Ospina leg. One (1) juvenile on slide, Puerto Rico, Luquillo, Luquillo Mountains, Toro Trail 1, <named-content xmlns:xlink="http://www.w3.org/1999/xlink" content-type="dwc:verbatimCoordinates" xlink:type="simple"><named-content content-type="geo-json" specific-use="{&#34;type&#34;:&#34;Point&#34;,&#34;coordinates&#34;:[-65.848056,18.277778]}" id="NCID0EBBAE" xlink:type="simple">18°16'40"N, 65°50'53"W</named-content></named-content>, <italic><tp:taxon-name><tp:taxon-name-part taxon-name-part-type="genus" reg="Cyrilla">Cyrilla</tp:taxon-name-part> <tp:taxon-name-part taxon-name-part-type="species" reg="racemiflora">racemiflora</tp:taxon-name-part></tp:taxon-name></italic> forest type, leaf litter, 815 m <abbrev xmlns:xlink="http://www.w3.org/1999/xlink" xlink:title="above sea level" id="ABBRID0ERBAE" xlink:type="simple">a.s.l</abbrev>., 18 February 2015, C. M. Ospina leg.</p></tp:treatment-sec><tp:treatment-sec sec-type="diagnosis" id="SECID0EVBAE"><title>Diagnosis.</title><p><italic><tp:taxon-name><tp:taxon-name-part taxon-name-part-type="genus" reg="Hylaeanura">Hylaeanura</tp:taxon-name-part> <tp:taxon-name-part taxon-name-part-type="species" reg="emiliae">emiliae</tp:taxon-name-part></tp:taxon-name></italic> sp. nov. has an enlarged sensillas S3 and S8 on <abbrev xmlns:xlink="http://www.w3.org/1999/xlink" xlink:title="antennal segment" id="ABBRID0EGCAE" xlink:type="simple">Ant</abbrev> IV, <abbrev xmlns:xlink="http://www.w3.org/1999/xlink" xlink:title="abdominal segment" id="ABBRID0EKCAE" xlink:type="simple">Abd</abbrev> IV without modified setae, and four setae on each dens.</p></tp:treatment-sec><tp:treatment-sec sec-type="description" id="SECID0EOCAE"><title>Description.</title><p>Length of the holotype 1050 µm (female paratype 653 µm and juvenile paratype 550 µm). Specimens in ethanol without color, body with coarse granulation and without tubercles. Body setae short and smooth, the sensorial setae longer than ordinary setae, both acuminate (Fig. <xref ref-type="fig" rid="F1">1</xref>).</p><fig id="F1" position="float" orientation="portrait"><object-id xmlns:xlink="http://www.w3.org/1999/xlink" content-type="doi" xlink:type="simple">10.3897/zookeys.961.47227.figures1-3</object-id><object-id xmlns:xlink="http://www.w3.org/1999/xlink" content-type="arpha" xlink:type="simple">33E3A334-7547-5810-8188-70441F415619</object-id><label>Figures 1–3.</label><caption><p><italic><tp:taxon-name><tp:taxon-name-part taxon-name-part-type="genus" reg="Hylaeanura">Hylaeanura</tp:taxon-name-part> <tp:taxon-name-part taxon-name-part-type="species" reg="emiliae">emiliae</tp:taxon-name-part></tp:taxon-name></italic> sp. nov. <bold>1</bold> Dorsal chaetotaxy <bold>2</bold><abbrev xmlns:xlink="http://www.w3.org/1999/xlink" xlink:title="antennal segment" id="ABBRID0EPDAE" xlink:type="simple">Ant</abbrev>. I–IV dorsal view <bold>3</bold><abbrev xmlns:xlink="http://www.w3.org/1999/xlink" xlink:title="antennal segment" id="ABBRID0EVDAE" xlink:type="simple">Ant</abbrev>. I–IV ventral view.</p></caption><graphic xmlns:xlink="http://www.w3.org/1999/xlink" xlink:href="zookeys-961-031-g001.jpg" position="float" orientation="portrait" xlink:type="simple" id="oo_443179.jpg"><uri content-type="original_file" xlink:type="simple">https://binary.pensoft.net/fig/443179</uri></graphic></fig><p>Head: Antenna smaller (0.47×) than cephalic diagonal. <abbrev xmlns:xlink="http://www.w3.org/1999/xlink" xlink:title="antennal segment" id="ABBRID0EAEAE" xlink:type="simple">Ant</abbrev> III and IV fused dorsally. <abbrev xmlns:xlink="http://www.w3.org/1999/xlink" xlink:title="antennal segment" id="ABBRID0EEEAE" xlink:type="simple">Ant</abbrev> IV dorsally with a trilobed apical vesicle; subapical organite absent and dorsoexternal microsensillum, 7 subcylindrical sensilla, S8 hypertrophied, S7 smaller and S3 large; 12 long setae plus i (Fig. <xref ref-type="fig" rid="F1">2</xref>); <abbrev xmlns:xlink="http://www.w3.org/1999/xlink" xlink:title="antennal segment" id="ABBRID0EMEAE" xlink:type="simple">Ant</abbrev> III sense organ with two small internal straight sensilla and two subequal subcylindrical guard sensilla; ventral microsensillum present (Fig. <xref ref-type="fig" rid="F1">3</xref>); <abbrev xmlns:xlink="http://www.w3.org/1999/xlink" xlink:title="antennal segment" id="ABBRID0EUEAE" xlink:type="simple">Ant</abbrev> II with 11 setae; <abbrev xmlns:xlink="http://www.w3.org/1999/xlink" xlink:title="antennal segment" id="ABBRID0EYEAE" xlink:type="simple">Ant</abbrev> I with six setae. Eyes 2+2 in a pigmented patch. <abbrev xmlns:xlink="http://www.w3.org/1999/xlink" xlink:title="Postantennal Organ" id="ABBRID0E3EAE" xlink:type="simple">PAO</abbrev> absent. Head dorsal quetotaxy as in Fig. <xref ref-type="fig" rid="F1">1</xref>, unpaired setae d0 present. Labium with a total of 11 setae per side with setae A to G, setae C and D slightly displaced apically (Fig. <xref ref-type="fig" rid="F2">4</xref>). Labral chaetotaxy 4, 2, 2 (Fig. <xref ref-type="fig" rid="F2">5</xref>). Mandible with one tooth, maxilla styliform (Fig. <xref ref-type="fig" rid="F2">6</xref>).</p><fig id="F2" position="float" orientation="portrait"><object-id xmlns:xlink="http://www.w3.org/1999/xlink" content-type="doi" xlink:type="simple">10.3897/zookeys.961.47227.figures4-9</object-id><object-id xmlns:xlink="http://www.w3.org/1999/xlink" content-type="arpha" xlink:type="simple">D1B5D32E-032A-561C-B559-1DF4CFE3B603</object-id><label>Figures 4–9.</label><caption><p><italic><tp:taxon-name><tp:taxon-name-part taxon-name-part-type="genus" reg="Hylaeanura">Hylaeanura</tp:taxon-name-part> <tp:taxon-name-part taxon-name-part-type="species" reg="emiliae">emiliae</tp:taxon-name-part></tp:taxon-name></italic> sp. nov. <bold>4</bold> Labium <bold>5</bold> Labrum <bold>6</bold> Mandible (Md) and Maxillae (Mx) <bold>7</bold> Ventral abdominal chaetotaxy <bold>8</bold> leg I <bold>9</bold> reduced furcula and tenaculum.</p></caption><graphic xmlns:xlink="http://www.w3.org/1999/xlink" xlink:href="zookeys-961-031-g002.jpg" position="float" orientation="portrait" xlink:type="simple" id="oo_443180.jpg"><uri content-type="original_file" xlink:type="simple">https://binary.pensoft.net/fig/443180</uri></graphic></fig><p>Body: Ordinary body setae smooth, distributed as in Fig. <xref ref-type="fig" rid="F1">1</xref>. <abbrev xmlns:xlink="http://www.w3.org/1999/xlink" xlink:title="thoracic segment" id="ABBRID0E1GAE" xlink:type="simple">Th</abbrev> I with 3+3 setae. Sensory setae (<abbrev xmlns:xlink="http://www.w3.org/1999/xlink" xlink:title="sensorial setae" id="ABBRID0E5GAE" xlink:type="simple">ss</abbrev>) similar to body setae, in position p4 in all segments and distributed on <abbrev xmlns:xlink="http://www.w3.org/1999/xlink" xlink:title="thoracic segment" id="ABBRID0ECHAE" xlink:type="simple">Th</abbrev>. II-<abbrev xmlns:xlink="http://www.w3.org/1999/xlink" xlink:title="abdominal segment" id="ABBRID0EGHAE" xlink:type="simple">Abd</abbrev> V as 11/11111. Ventral chaetotaxy as in Fig. <xref ref-type="fig" rid="F2">7</xref>. Female genital plate with 3+3 pregenital setae, 7 circumgenital and 2 eugenital (Fig. <xref ref-type="fig" rid="F2">7</xref>). Male genital plate not seen. Each anal ventral lobe with 14 setae.</p><p>Legs: Chaetotaxy of legs I–III as follow: Coxae with 3, 5, 7 trochanter with 5, 5, 4; femora 11, 11, 10 and tita with 16, 16, 14 setae (Fig. <xref ref-type="fig" rid="F2">8</xref>). Tenent hair not developed and unguiculus absent; claws without teeth.</p><p>Collophore with 3+3 setae; tenaculum with 3+3 teeth and without setae; furcula reduced, manubrium reduce with 6+6 setae in <abbrev xmlns:xlink="http://www.w3.org/1999/xlink" xlink:title="abdominal segment" id="ABBRID0E1HAE" xlink:type="simple">Abd</abbrev> III ventrally; dens with four setae, mucro absent (Fig. <xref ref-type="fig" rid="F2">9</xref>).</p></tp:treatment-sec><tp:treatment-sec sec-type="etymology" id="SECID0ECIAE"><title>Etymology.</title><p>This species is dedicated to the daughter of the senior author, Emilia, who was born while this research was being conducted.</p></tp:treatment-sec><tp:treatment-sec sec-type="distribution" id="SECID0EHIAE"><title>Distribution.</title><p><italic><tp:taxon-name><tp:taxon-name-part taxon-name-part-type="genus" reg="Hylaeanura">Hylaeanura</tp:taxon-name-part> <tp:taxon-name-part taxon-name-part-type="species" reg="emiliae">emiliae</tp:taxon-name-part></tp:taxon-name></italic> sp. nov. is only known from the Luquillo Mountains in the <italic><tp:taxon-name><tp:taxon-name-part taxon-name-part-type="genus" reg="Cyrilla">Cyrilla</tp:taxon-name-part> <tp:taxon-name-part taxon-name-part-type="species" reg="racemiflora">racemiflora</tp:taxon-name-part></tp:taxon-name></italic> forest type, on the Toro Trail between 795–815 m <abbrev xmlns:xlink="http://www.w3.org/1999/xlink" xlink:title="above sea level" id="ABBRID0EDJAE" xlink:type="simple">a.s.l</abbrev>.</p></tp:treatment-sec><tp:treatment-sec sec-type="Fenology" id="SECID0EHJAE"><title>Fenology.</title><p><italic><tp:taxon-name><tp:taxon-name-part taxon-name-part-type="genus" reg="Hylaeanura">Hylaeanura</tp:taxon-name-part> <tp:taxon-name-part taxon-name-part-type="species" reg="emiliae">emiliae</tp:taxon-name-part></tp:taxon-name></italic> sp. nov. was extracted from leaf litter and soil in both dry and rainy seasons during November 2014 and May and August 2015.</p></tp:treatment-sec><tp:treatment-sec><!--Section generated to contain objects referenced in tp:taxon-treatment.--><table-wrap id="T1" position="float" orientation="portrait"><label>Table 1.</label><caption><p>Summary of main characters of described species of <italic><tp:taxon-name><tp:taxon-name-part taxon-name-part-type="genus" reg="Hylaeanura">Hylaeanura</tp:taxon-name-part></tp:taxon-name></italic> Arlé, 1966.</p></caption><table id="TID0EZ1AE" rules="all"><tbody><tr><th rowspan="1" colspan="1">Species</th><th rowspan="1" colspan="1">Total length (µ)</th><th rowspan="1" colspan="1">Ventral guard sensillum</th><th rowspan="1" colspan="1">Dorsal guard sensillum</th><th rowspan="1" colspan="1">Mandible teeth</th><th rowspan="1" colspan="1">Eyes per side of head</th><th rowspan="1" colspan="1">Shape <abbrev xmlns:xlink="http://www.w3.org/1999/xlink" xlink:title="abdominal segment" id="ABBRID0EA1AE" xlink:type="simple">Abd</abbrev> IV sensillum</th><th rowspan="1" colspan="1">Tenaculum teeth</th><th rowspan="1" colspan="1">Setae in dens</th><th rowspan="1" colspan="1">Setae in manubrium</th><th rowspan="1" colspan="1">Mucro</th></tr><tr><td rowspan="1" colspan="1">
                <italic><tp:taxon-name><tp:taxon-name-part taxon-name-part-type="genus" reg="Hylaeanura">H.</tp:taxon-name-part> <tp:taxon-name-part taxon-name-part-type="species" reg="infima">infima</tp:taxon-name-part></tp:taxon-name></italic>
              </td><td rowspan="1" colspan="1">500</td><td rowspan="1" colspan="1">st</td><td rowspan="1" colspan="1">st</td><td rowspan="1" colspan="1">2</td><td rowspan="1" colspan="1">0</td><td rowspan="1" colspan="1">
                <abbrev xmlns:xlink="http://www.w3.org/1999/xlink" xlink:title="sensorial setae" id="ABBRID0ET2AE" xlink:type="simple">ss</abbrev>
              </td><td rowspan="1" colspan="1">?</td><td rowspan="1" colspan="1">3</td><td rowspan="1" colspan="1">2</td><td rowspan="1" colspan="1">–</td></tr><tr><td rowspan="1" colspan="1">
                <italic><tp:taxon-name><tp:taxon-name-part taxon-name-part-type="genus" reg="Hylaeanura">H.</tp:taxon-name-part> <tp:taxon-name-part taxon-name-part-type="species" reg="nohbecana">nohbecana</tp:taxon-name-part></tp:taxon-name></italic>
              </td><td rowspan="1" colspan="1">1000</td><td rowspan="1" colspan="1">st</td><td rowspan="1" colspan="1">st</td><td rowspan="1" colspan="1">3</td><td rowspan="1" colspan="1">0</td><td rowspan="1" colspan="1">cf</td><td rowspan="1" colspan="1">3+3</td><td rowspan="1" colspan="1">3</td><td rowspan="1" colspan="1">2</td><td rowspan="1" colspan="1">+</td></tr><tr><td rowspan="1" colspan="1">
                <italic><tp:taxon-name><tp:taxon-name-part taxon-name-part-type="genus" reg="Hylaeanura">H.</tp:taxon-name-part> <tp:taxon-name-part taxon-name-part-type="species" reg="nepalensis">nepalensis</tp:taxon-name-part></tp:taxon-name></italic>
              </td><td rowspan="1" colspan="1">700</td><td rowspan="1" colspan="1">st</td><td rowspan="1" colspan="1">st</td><td rowspan="1" colspan="1">3</td><td rowspan="1" colspan="1">2</td><td rowspan="1" colspan="1">
                <abbrev xmlns:xlink="http://www.w3.org/1999/xlink" xlink:title="sensorial setae" id="ABBRID0EU5AE" xlink:type="simple">ss</abbrev>
              </td><td rowspan="1" colspan="1">2+2</td><td rowspan="1" colspan="1">3</td><td rowspan="1" colspan="1">2</td><td rowspan="1" colspan="1">–</td></tr><tr><td rowspan="1" colspan="1">
                <italic><tp:taxon-name><tp:taxon-name-part taxon-name-part-type="genus" reg="Hylaeanura">H.</tp:taxon-name-part> <tp:taxon-name-part taxon-name-part-type="species" reg="mendoncae">mendoncae</tp:taxon-name-part></tp:taxon-name></italic>
              </td><td rowspan="1" colspan="1">600</td><td rowspan="1" colspan="1">si</td><td rowspan="1" colspan="1">si</td><td rowspan="1" colspan="1">2</td><td rowspan="1" colspan="1">2</td><td rowspan="1" colspan="1">
                <abbrev xmlns:xlink="http://www.w3.org/1999/xlink" xlink:title="sensorial setae" id="ABBRID0EIAAG" xlink:type="simple">ss</abbrev>
              </td><td rowspan="1" colspan="1">2+2</td><td rowspan="1" colspan="1">3</td><td rowspan="1" colspan="1">0 (6)</td><td rowspan="1" colspan="1">–</td></tr><tr><td rowspan="1" colspan="1"><italic><tp:taxon-name><tp:taxon-name-part taxon-name-part-type="genus" reg="Hylaeanura">H.</tp:taxon-name-part> <tp:taxon-name-part taxon-name-part-type="species" reg="emiliae">emiliae</tp:taxon-name-part></tp:taxon-name></italic> sp. nov.</td><td rowspan="1" colspan="1">850</td><td rowspan="1" colspan="1">st</td><td rowspan="1" colspan="1">st</td><td rowspan="1" colspan="1">1</td><td rowspan="1" colspan="1">2</td><td rowspan="1" colspan="1">
                <abbrev xmlns:xlink="http://www.w3.org/1999/xlink" xlink:title="sensorial setae" id="ABBRID0E2BAG" xlink:type="simple">ss</abbrev>
              </td><td rowspan="1" colspan="1">3+3</td><td rowspan="1" colspan="1">4</td><td rowspan="1" colspan="1">0 (6)</td><td rowspan="1" colspan="1">–</td></tr></tbody></table><table-wrap-foot><fn><p>st, straight si, sinuous cf, candle-flame shaped <abbrev xmlns:xlink="http://www.w3.org/1999/xlink" xlink:title="sensorial setae" id="ABBRID0EPCAG" xlink:type="simple">ss</abbrev>, sensillum acuminated ?, no information included in the original description -, absent +, present</p></fn></table-wrap-foot></table-wrap></tp:treatment-sec></tp:taxon-treatment>
